# Supplementary material for: Novel proteins associated with chronic intermittent hypoxia and obstructive sleep apnea: From rat model to clinical evidence
Source: PLoS One. 2021 Jun 29;16(6):e0253943. doi: 10.1371/journal.pone.0253943 (PMC8241050; doi:10.1371/journal.pone.0253943)
Supplement: S1 File — (XLSX) [file pone.0253943.s001.xlsx]

## Sheet: Sheet1
ID	Group	APOA4	TUBA1A	Age	AHI	ODI	M-SpO2	L-SpO2	SBP	DBP	Neck circumference	Waist circumference	BMI
128	Non-OSA	150.39	8.41	47	2.8	3.7	94.4	80	124	91	40	96	27.18
120	Non-OSA	264.97	7.76	36	0.4	0.1	95.1	91	156	106	41	96	27.16
113	Non-OSA	130.76	7.22	22	3.1	0.8	94.3	88	127	86	42	97	28.57
150	Non-OSA	243.23	6.88	49	1.6	2.3	94.5	88	138	88	42	100	28.73
151	Non-OSA	179.06	6.74	48	1.9	4.5	92.5	84	143	89	42	105	30.07
116	Non-OSA	129.85	6.71	25	3.7	3.9	95	88	107	76	36	86	24.5
117	Non-OSA	215.97	6.53	36	1.4	2.7	94.6	89	133	93	40	92	27.18
148	Non-OSA	128.33	5.83	45	2.1	4.1	94.9	88	156	114	39	95	24.79
133	Non-OSA	129.24	5.65	30	0.1	0.5	95.9	91	126	87	37	83	23.42
112	Non-OSA	150.08	5.53	25	0.6	1.1	95.3	91	124	81	37	91	23.89
119	Non-OSA	119.23	5.32	45	3.7	3.1	95.3	90	129	88	39	89	24.22
143	Non-OSA	115.31	5.3	33	4.1	5.1	93.4	81	116	68	39	94	26.94
123	Mild/Moderate OSA	235.07	8.54	28	7.3	8	95.9	88	121	86	39	88	23.53
124	Mild/Moderate OSA	312.65	8.53	62	22.2	24.1	92.5	72	156	82	42	104	28.37
135	Mild/Moderate OSA	241.93	8.24	42	20	25.8	94.1	77	136	94	42	116	32.7
126	Mild/Moderate OSA	171.22	8.22	29	9	5.1	97	88	129	78	38	92	24.9
139	Mild/Moderate OSA	239.31	7.42	49	25.4	36.4	94	80	151	107	40	96	28.33
111	Mild/Moderate OSA	189.48	7.22	29	25.1	30.4	93.5	79	137	85	40	92	31.1
129	Mild/Moderate OSA	302.47	6.36	27	10	9.3	94.8	80	147	99	38	88	25.26
130	Mild/Moderate OSA	297.74	5.99	19	7.2	4.8	96	90	118	72	36	76	19.4
142	Mild/Moderate OSA	220.81	5.84	29	29.4	29.5	94.1	72	129	79	42	106	30.44
141	Mild/Moderate OSA	286.3	5.84	53	8.8	17.1	86.9	65	135	90	43	112	30.84
121	Mild/Moderate OSA	260	5.62	53	9.8	10.5	91.5	75	125	84	46	103	26.64
134	Mild/Moderate OSA	190.74	5.32	53	17.5	19.9	85.3	57	132	90	42	104	28.37
125	Mild/Moderate OSA	158.75	5.32	27	7	6.8	96.9	86	134	78	40	90	23.03
145	Mild/Moderate OSA	215.97	5.14	34	20.3	25.5	94.9	80	125	90	42	105	28.41
114	Severe OSA	256.37	7.73	54	43.8	56.4	91	71	112	78	39	98	28.2
138	Severe OSA	321.87	6.44	43	64.8	70.3	88.4	62	126	91	41	102	29.41
115	Severe OSA	252.75	6.21	26	58.1	69	89.6	59	134	90	42	93	24.8
140	Severe OSA	334.91	6.18	40	66.6	66.7	89.5	68	149	94	39	101	26.26
132	Severe OSA	187.89	5.99	55	49.7	49.7	90	69	124	77	40	100	27.1
131	Severe OSA	335.6	5.81	56	46.6	47.4	89.1	59	154	83	40	100	27.06
122	Severe OSA	276.6	5.74	35	74.4	78.6	86.9	61	128	90	42	103	31.18
144	Severe OSA	315.04	5.56	49	71.3	72.7	88.7	52	146	92	41	112	30.81
136	Severe OSA	220.81	5.45	40	53.4	58.6	91	60	160	113	41	104	29.7
137	Severe OSA	340.08	5.35	53	64.2	64.8	88.7	50	142	83	40	107	28.7
147	Severe OSA	224.36	5.29	39	49.5	63.8	91.3	73	132	88	38	98	25.65
118	Severe OSA	296.05	5.22	56	48.7	48.7	88.8	60	141	95	38	100	27.68
149	Severe OSA	284.63	5.1	27	70.8	82.2	88.3	55	139	86	41	102	27.47
146	Severe OSA	327.69	4.94	47	51.8	53.8	92.7	68	114	72	37	86	26.53
127	Severe OSA	312.99	4.79	40	48.1	48	91.1	69	146	91	40	97	26.81
